# Supplementary material for: Olink Proteomics Analysis Reveals Heterogeneous Responses to FcRn Blockade in Anti‐AChR Antibody‐Positive Myasthenia Gravis: FGF‐19 as a Novel Biomarker
Source: Ann Clin Transl Neurol. 2025 Nov 27;13(4):796–806. doi: 10.1002/acn3.70261 (PMC13071117; doi:10.1002/acn3.70261)
Supplement: Supplementary file 1 — Data S1: Supporting Information [file ACN3-13-796-s001.xlsx]

## Sheet: Npx Data
Olink LC0286	Olink NPX Signature 1.12.1
NPX data
Panel	Olink Target 96 Inflammation(v.3026)	Olink Target 96 Inflammation(v.3026)	Olink Target 96 Inflammation(v.3026)	Olink Target 96 Inflammation(v.3026)	Olink Target 96 Inflammation(v.3026)	Olink Target 96 Inflammation(v.3026)	Olink Target 96 Inflammation(v.3026)	Olink Target 96 Inflammation(v.3026)	Olink Target 96 Inflammation(v.3026)	Olink Target 96 Inflammation(v.3026)	Olink Target 96 Inflammation(v.3026)	Olink Target 96 Inflammation(v.3026)	Olink Target 96 Inflammation(v.3026)	Olink Target 96 Inflammation(v.3026)	Olink Target 96 Inflammation(v.3026)	Olink Target 96 Inflammation(v.3026)	Olink Target 96 Inflammation(v.3026)	Olink Target 96 Inflammation(v.3026)	Olink Target 96 Inflammation(v.3026)	Olink Target 96 Inflammation(v.3026)	Olink Target 96 Inflammation(v.3026)	Olink Target 96 Inflammation(v.3026)	Olink Target 96 Inflammation(v.3026)	Olink Target 96 Inflammation(v.3026)	Olink Target 96 Inflammation(v.3026)	Olink Target 96 Inflammation(v.3026)	Olink Target 96 Inflammation(v.3026)	Olink Target 96 Inflammation(v.3026)	Olink Target 96 Inflammation(v.3026)	Olink Target 96 Inflammation(v.3026)	Olink Target 96 Inflammation(v.3026)	Olink Target 96 Inflammation(v.3026)	Olink Target 96 Inflammation(v.3026)	Olink Target 96 Inflammation(v.3026)	Olink Target 96 Inflammation(v.3026)	Olink Target 96 Inflammation(v.3026)	Olink Target 96 Inflammation(v.3026)	Olink Target 96 Inflammation(v.3026)	Olink Target 96 Inflammation(v.3026)	Olink Target 96 Inflammation(v.3026)	Olink Target 96 Inflammation(v.3026)	Olink Target 96 Inflammation(v.3026)	Olink Target 96 Inflammation(v.3026)	Olink Target 96 Inflammation(v.3026)	Olink Target 96 Inflammation(v.3026)	Olink Target 96 Inflammation(v.3026)	Olink Target 96 Inflammation(v.3026)	Olink Target 96 Inflammation(v.3026)	Olink Target 96 Inflammation(v.3026)
Assay	IL8	VEGFA	CD8A	MCP-3	GDNF	CDCP1	CD244	IL7	OPG	LAP TGF-beta-1	uPA	IL6	IL-17C	MCP-1	IL-17A	CXCL11	AXIN1	TRAIL	IL-20RA	CXCL9	CST5	IL-2RB	IL-1 alpha	OSM	IL2	CXCL1	TSLP	CCL4	CD6	SCF	IL18	SLAMF1	TGF-alpha	MCP-4	CCL11	TNFSF14	FGF-23	IL-10RA	FGF-5	MMP-1	LIF-R	FGF-21	CCL19	IL-15RA	IL-10RB	IL-22 RA1	IL-18R1	PD-L1	Beta-NGF
Uniprot ID	P10145	P15692	P01732	P80098	P39905	Q9H5V8	Q9BZW8	P13232	O00300	P01137	P00749	P05231	Q9P0M4	P13500	Q16552	O14625	O15169	P50591	Q9UHF4	Q07325	P28325	P14784	P01583	P13725	P60568	P09341	Q969D9	P13236	P30203	P21583	Q14116	Q13291	P01135	Q99616	P51671	O43557	Q9GZV9	Q13651	P12034	P03956	P42702	Q9NSA1	Q99731	Q13261	Q08334	Q8N6P7	Q13478	Q9NZQ7	P01138
OlinkID	OID00471	OID00472	OID05124	OID00474	OID00475	OID00476	OID00477	OID00478	OID00479	OID00480	OID00481	OID00482	OID00483	OID00484	OID00485	OID00486	OID00487	OID00488	OID00489	OID00490	OID00491	OID00492	OID00493	OID00494	OID00495	OID00496	OID00497	OID00498	OID00499	OID00500	OID00501	OID00502	OID00503	OID00504	OID00505	OID00506	OID00507	OID00508	OID00509	OID00510	OID00511	OID00512	OID00513	OID00514	OID00515	OID00516	OID00517	OID00518	OID00519
SC1	9.47938	10.9063	7.18592	4.76267	1.88326	5.34879	6.43289	2.20629	10.7205	6.16637	10.1064	8.08824	3.1956	11.9315	2.06759	8.55475	3.62206	7.88031	0.94472	8.95421	6.90751	1.18544	-0.49801	6.41367	-0.51695	10.2821	1.02194	6.95246	5.57611	9.2205	8.98577	3.10836	3.43285	14.4657	6.51327	5.54719	4.62688	1.46077	0.71192	12.6574	4.31255	7.25473	11.2938	0.3218	6.07499	1.48935	8.19947	5.72965	-0.02161
SC2	9.49572	10.8403	7.09839	4.79812	2.11888	4.92426	6.28657	2.06424	10.6387	6.0188	10.041	8.08088	3.16018	11.7228	2.31816	8.39243	3.56718	7.71477	1.03328	8.91973	6.88754	0.31818	-0.29875	6.32899	-0.1119	10.2432	0.63251	6.86676	5.52875	9.21887	8.97611	3.08289	3.31044	14.3501	6.48354	5.50453	4.4903	1.4402	0.77604	12.5816	4.13364	7.18346	11.2061	0.33254	5.99639	1.12874	8.2115	5.60161	-0.01649
patient1-Before	5.26575	10.1268	6.19574	3.86156	0.92601	3.7284	5.91109	0.35182	9.79556	5.43969	9.98849	1.78596	1.28498	10.636	-0.03784	9.1396	2.30629	7.47672	-0.59511	6.37798	5.64964	-0.45819	-0.44539	3.86788	-0.77549	9.18262	-0.03621	5.58869	5.09547	9.44157	7.46975	2.38026	1.64013	16.4267	7.51809	4.11168	1.67349	0.29137	0.43112	10.5791	4.42126	5.1889	9.2952	-0.05041	5.87427	0.36728	7.32006	4.5602	0.0551
patient12-After	7.17009	12.1442	7.88394	2.61838	2.36737	5.60819	7.13222	2.8868	10.4187	7.31796	10.6087	2.29586	1.65891	11.7742	0.7188	9.03249	2.62115	8.4424	0.60695	7.3403	6.33654	1.15099	1.01994	6.09983	0.14501	10.5745	1.05394	7.28095	6.59543	10.1959	8.60914	3.68602	4.82777	15.3392	7.11145	6.83718	1.76464	0.61034	1.11838	13.9834	4.6721	4.42131	10.2503	0.51174	6.56136	0.86977	8.78774	5.32099	0.33472
patient11-Before	11.4116	11.8124	6.93931	4.07331	1.92049	4.50152	6.69209	2.31899	9.9353	6.74828	10.2036	3.55573	1.61979	10.6052	0.91156	6.76907	4.46205	7.9539	2.69174	7.03785	6.86091	0.87157	0.43273	8.18511	0.16995	10.4201	1.10778	8.14528	5.8278	9.82942	9.003	3.18853	5.47058	14.1977	6.77566	7.1172	1.43325	2.93394	1.17672	13.4084	4.66951	3.17606	8.66012	0.7362	6.04114	0.73851	8.41175	5.31471	0.30287
patient1-After	9.78389	11.6204	6.46019	4.04112	2.42268	4.23917	6.53843	2.60027	10.6511	7.12847	10.4507	2.77702	1.81878	11.5606	0.56318	7.92278	3.90569	8.20889	0.93558	7.00064	6.18546	0.48621	0.32442	7.61601	-0.29116	10.0829	0.83017	7.51184	5.60137	9.79036	8.10684	2.91764	4.75665	16.0971	6.91234	7.66509	0.97901	0.40963	1.08214	13.2172	4.48758	5.20011	10.4601	0.68108	6.30493	1.06933	7.84853	5.28385	0.19572
patient2-Before	9.23203	12.1749	7.22288	3.73711	1.71224	4.9063	7.23084	3.17547	10.0301	7.31737	10.0854	4.27685	2.3355	11.2015	1.81814	10.189	3.44258	8.27161	0.54735	7.28278	6.17326	0.59125	0.34202	6.70665	0.42351	10.9616	-0.27709	8.75818	6.87388	9.97731	10.4204	3.11247	4.34606	15.8593	6.80674	7.32739	1.03912	0.28123	1.06814	13.5656	4.23588	6.90183	10.9191	0.49267	6.31608	0.68853	7.98154	5.32523	0.16925
patient9-Before	10.5782	12.2092	6.95956	7.00303	2.52286	6.01751	6.11125	2.15901	10.6616	6.68814	9.82776	4.405	3.3202	12.3507	1.64668	11.8839	3.03755	8.58799	0.82039	7.27091	6.81007	0.39587	0.32903	7.3692	0.51402	9.88765	1.08219	8.61451	5.84552	9.21365	8.74495	3.1904	4.55349	14.9627	8.10591	7.59578	1.01548	0.49275	1.10534	12.3079	4.40093	6.12097	11.2942	0.90024	5.34441	2.76164	8.3987	5.32443	-0.03204
patient10-After	7.53464	12.9018	7.37384	3.81338	2.36663	5.98094	6.93626	3.67378	11.1722	7.59211	10.4108	2.95901	1.97671	12.0294	1.61633	9.62456	2.61883	9.2527	1.16368	9.61195	7.69308	0.56743	0.36931	6.35515	0.46656	10.456	0.47955	8.25035	7.254	10.2925	9.53805	3.31534	4.25729	15.7295	7.34102	6.65333	1.53653	0.67753	0.92165	13.7034	4.51175	6.21024	11.8344	1.27275	6.4875	0.39198	8.27387	5.76791	0.27153
patient3-Before	10.6511	12.8456	6.69593	4.8995	1.64142	4.22143	7.16779	3.60478	10.1503	7.66954	11.1864	3.55474	2.24351	12.2577	1.66858	7.94162	4.89235	8.88192	0.87691	7.71416	6.38736	0.374	0.45938	7.97959	0.36473	10.7635	1.47978	9.31606	6.52597	9.94053	9.06767	3.21074	4.60398	15.7759	7.17848	7.96838	1.35099	0.54604	1.09797	12.7898	4.35353	6.67373	12.3713	0.73984	6.64553	1.41726	8.8638	5.18071	0.42347
patient2-After	7.61808	12.3452	8.33847	3.68151	2.10904	5.14981	7.44039	3.62624	10.4932	7.14509	10.2484	2.88643	2.41756	11.4943	1.40956	8.19226	4.07415	8.70377	0.69784	7.35272	6.35937	1.04008	0.72721	6.35134	0.12395	11.1127	0.754	8.866	7.14731	10.2705	10.7932	3.17071	3.95286	16.2819	7.39276	7.46609	1.75202	0.68173	1.44598	14.2613	4.80682	8.2112	11.2633	0.74244	6.52091	0.95611	8.49436	5.53191	0.48961
patient8-Before	9.37527	11.8902	8.44739	4.28122	3.13913	5.1848	7.50294	2.56951	10.9091	6.43346	10.4141	3.5386	3.09836	12.8624	2.17288	6.72074	3.78361	8.57543	0.7816	8.17658	7.24531	2.17968	0.76828	5.86546	0.05613	11.8754	1.89039	8.15416	6.26811	10.2561	8.40439	3.54575	3.26287	15.9906	7.42966	6.51131	1.49642	0.90154	1.10332	13.0093	4.30894	7.92913	10.6151	1.28742	6.63566	1.33156	8.22854	5.56661	0.28371
patient3-After	9.17899	12.5579	6.84864	3.72156	1.62001	4.05586	6.8701	3.6545	10.4104	7.53335	10.9614	3.03168	3.4388	12.2701	2.31103	10.3568	4.20751	8.87619	0.69678	7.94569	6.47103	0.79837	0.55602	6.94737	0.42625	10.5546	1.03356	9.18419	6.33738	10.0089	8.79917	3.07586	4.25698	15.2761	7.08806	6.90594	1.52713	0.53471	0.90358	12.5394	4.26712	7.98886	12.0125	1.09212	6.54428	0.96388	8.87444	5.18272	0.3843
patient4-Before	12.1601	12.355	8.52932	4.14527	2.33029	5.39924	6.71121	2.97894	11.1566	7.00824	10.2952	6.38064	2.51577	11.4895	2.61672	8.06534	4.414	8.54668	0.53854	8.15461	8.03856	0.689	0.31707	7.3037	0.36984	12.062	1.42013	8.52785	6.18177	9.6149	8.82401	3.62404	4.19387	14.3652	7.26305	6.44029	1.15926	0.45134	1.10422	11.9009	4.24526	4.87742	11.1393	1.26374	6.71635	1.09383	8.14488	6.35687	0.12178
patient7-After	7.15987	12.3823	7.77474	3.27903	2.09827	4.43103	6.99072	3.52658	10.1047	7.26867	10.4625	2.28877	2.09478	11.6682	0.96345	9.35411	2.15682	8.86288	0.58144	6.82424	6.21202	0.55358	-0.23477	5.73267	-0.16832	9.59352	0.62327	7.64396	6.31604	9.9468	9.4496	3.25798	3.83705	15.4666	7.01947	5.9702	1.46304	0.34329	0.9523	13.7288	4.34311	5.71257	10.4248	0.49104	6.2641	0.57543	7.97252	5.54807	0.19168
patient4-After	10.0235	12.1318	8.36387	2.78567	2.18576	5.70306	6.98444	2.46395	11.4471	6.89487	10.5328	4.55421	3.96529	11.9525	1.91242	9.3654	3.54364	8.41744	0.33071	8.31755	8.42403	0.70526	0.22388	6.47931	0.29475	12.0845	1.0747	9.10592	6.27229	9.841	8.91841	4.25951	3.91374	14.3193	7.09559	6.95165	1.60986	0.69993	1.30295	11.9527	4.1886	4.27839	11.4277	1.21591	6.85994	0.2774	8.06358	6.42165	0.11694
patient5-Before	8.59881	12.438	8.50187	3.46013	2.58057	4.89679	6.81189	2.88489	11.2593	6.66415	10.7598	4.85121	3.08358	12.3514	2.8575	7.64936	2.45219	8.52983	0.42351	7.39265	7.18127	0.2041	0.44107	7.73767	0.35096	10.9891	0.40565	8.89771	6.24448	9.54905	9.97557	4.17657	5.9874	15.6896	7.70298	6.85309	1.67584	0.51794	1.37644	12.404	4.467	7.90584	11.9022	0.83852	6.60884	0.69653	9.40604	5.5327	0.23934
patient8-After	8.63841	11.9269	8.09414	4.00838	2.76209	5.04787	7.37447	2.41458	10.8559	6.55885	10.3742	3.41726	3.39904	12.8414	1.96732	10.9833	2.74319	8.60065	0.65219	8.19963	6.81283	1.78937	0.83117	6.93735	0.06327	11.6949	1.98477	7.78413	6.18546	10.1573	8.44083	3.30995	4.69464	16.6368	7.11316	7.28233	1.46171	0.79786	1.07486	12.8236	4.155	6.71975	10.995	1.22986	6.64362	1.39546	8.19191	5.52921	0.23706
patient6-Before	10.8456	12.3777	7.1134	3.84608	2.13149	5.17832	7.37055	3.22796	11.1864	7.24656	10.4163	5.0163	3.30745	12.0556	1.92609	9.72308	4.24014	8.04266	1.01686	8.22461	7.77059	0.75866	0.87976	6.79748	0.55153	12.2001	1.05477	9.11998	6.42413	10.1529	8.8603	4.00281	4.91245	15.6907	7.63267	7.34044	1.5809	0.64192	1.38101	12.7325	4.61625	6.04655	10.4274	1.89983	6.68562	1.38218	8.50114	6.13722	0.3194
patient5-After	10.6191	12.2555	8.15728	3.43146	2.03117	4.84073	6.73076	2.35609	10.9657	7.14839	10.5042	3.883	2.64741	11.7582	1.7411	9.78347	3.82437	8.58998	0.66394	7.40555	7.05804	1.08951	0.7193	7.76613	0.17694	10.5584	-0.55884	9.34341	6.08401	9.31101	9.59883	3.59561	5.53787	15.3025	7.0357	7.37352	1.48077	0.31613	1.15492	12.3421	4.23345	6.5256	11.6687	0.68059	6.39122	0.45906	8.90963	5.44805	0.24242
patient12-Before	6.51625	11.6918	7.08885	3.08615	1.60136	5.0313	6.58684	3.04605	10.0168	6.70331	9.88981	2.92726	1.36995	11.3385	0.69905	10.1869	1.35875	8.39405	0.2671	6.67871	6.19766	0.20047	0.36544	5.44588	0.4363	10.2979	0.71098	6.62678	5.76062	9.96004	8.43566	3.46299	4.6367	14.0244	6.38007	6.47637	1.20704	0.2602	0.91977	13.5113	4.03459	5.89684	10.9351	0.55101	5.99626	-0.24122	8.67703	5.42348	0.19205
patient6-After	7.30972	12.2419	6.82474	3.00874	1.94922	5.00325	7.03716	3.7409	10.9578	7.41043	10.4153	3.7316	2.21508	11.7559	1.69909	6.21813	2.34674	7.98842	0.54118	8.34373	7.55627	0.81316	0.23375	5.81242	0.04352	11.7776	0.45291	7.92474	6.05111	9.82207	8.52198	3.85064	3.98227	14.4182	7.27432	7.06232	1.33452	0.37887	1.12875	13.3054	4.63104	5.66474	10.2229	1.10157	6.7051	-0.00532	8.0048	5.89625	0.25028
patient7-Before	7.5642	12.1332	7.67863	3.61439	2.1376	4.43267	7.0017	3.6937	10.2955	6.69547	10.3478	2.53531	1.90563	11.5305	1.7649	7.18566	3.9038	9.03476	0.41951	6.91497	6.2288	0.86536	0.26984	5.63811	0.17386	9.79022	0.35756	7.92784	6.43606	10.0779	8.94556	2.79453	3.63839	15.6078	6.83196	6.21203	1.43571	0.49377	1.04274	13.9245	4.21888	6.97269	10.5915	0.58146	6.14339	0.99892	7.73695	5.31014	0.38825
patient9-After	8.93737	11.7718	6.38713	3.62454	2.20136	6.02223	6.72346	3.15461	10.6247	7.06827	10.2271	4.25078	2.72379	11.7927	2.15538	11.9466	3.32444	8.50808	0.87348	10.0739	7.09381	0.51828	0.22313	7.83757	0.13281	10.8509	0.77469	9.48349	6.13775	9.87131	9.097	3.41796	4.78455	16.1347	7.45314	7.21266	1.03745	0.58586	1.37654	13.4937	4.57332	5.5994	11.8245	0.32216	6.57218	0.56021	8.27276	6.18629	0.26156
patient10-Before	8.70851	12.5467	6.9517	3.84728	1.98403	5.72294	6.66836	3.29439	11.0853	6.54232	10.2965	3.8281	1.90015	11.9507	1.25259	11.4853	3.11306	8.98147	1.16214	9.46452	8.17042	0.58053	1.76632	6.06757	0.58522	10.3329	0.45714	8.62076	7.02077	10.3029	9.26986	3.17493	4.40587	15.4103	7.00233	6.37934	1.52821	0.69109	1.09975	13.5163	4.3188	5.42159	11.7034	0.87725	6.28422	0.91735	8.0701	5.64135	0.23535
patient11-After	8.67936	11.8718	6.82103	2.25454	1.76282	4.20417	6.55609	1.73166	9.83367	6.33695	10.2487	3.14526	1.87721	11.1092	0.99841	9.26708	2.92052	8.5258	2.58788	7.64564	7.17467	0.95677	0.08401	7.37956	-0.22611	10.4034	0.74382	7.4622	5.5279	9.8185	8.56888	2.7376	5.42508	13.6734	6.78213	7.24612	1.3138	2.494	0.96299	13.1029	4.31391	5.03971	9.32244	0.40688	5.68434	1.03928	8.15512	5.0888	0.20404
MaxLOD	0.17418	1.75838	-0.47024	0.59103	0.76142	-0.6334	0.60779	0.15063	0.07147	0.20832	0.24523	0.01742	0.63967	0.12794	-0.07155	0.24821	0.2667	0.31806	0.23548	0.31977	-0.79925	0.84029	0.46907	0.2347	0.30388	0.76488	0.6909	0.16129	0.31106	0.13363	-0.67469	0.72742	-1.00713	1.17378	-0.13187	0.13079	0.22724	0.08987	0.17407	-0.92969	0.41941	0.09632	0.37187	-0.31579	-0.13952	0.91258	0.32633	1.52881	0.39891
PlateLOD	0.17418	1.75838	-0.47024	0.59103	0.76142	-0.6334	0.60779	0.15063	0.07147	0.20832	0.24523	0.01742	0.63967	0.12794	-0.07155	0.24821	0.2667	0.31806	0.23548	0.31977	-0.79925	0.84029	0.46907	0.2347	0.30388	0.76488	0.6909	0.16129	0.31106	0.13363	-0.67469	0.72742	-1.00713	1.17378	-0.13187	0.13079	0.22724	0.08987	0.17407	-0.92969	0.41941	0.09632	0.37187	-0.31579	-0.13952	0.91258	0.32633	1.52881	0.39891
Missing Data freq.	0	0	0	0	0	0	0	0	0	0	0	0	0	0	0	0	0	0	0.03846	0	0	0.65385	0.69231	0	0.61538	0	0.38462	0	0	0	0	0	0	0	0	0	0	0	0	0	0	0	0	0	0	0.46154	0	0	0.92308
Normalization	IPC Normalized	IPC Normalized	IPC Normalized	IPC Normalized	IPC Normalized	IPC Normalized	IPC Normalized	IPC Normalized	IPC Normalized	IPC Normalized	IPC Normalized	IPC Normalized	IPC Normalized	IPC Normalized	IPC Normalized	IPC Normalized	IPC Normalized	IPC Normalized	IPC Normalized	IPC Normalized	IPC Normalized	IPC Normalized	IPC Normalized	IPC Normalized	IPC Normalized	IPC Normalized	IPC Normalized	IPC Normalized	IPC Normalized	IPC Normalized	IPC Normalized	IPC Normalized	IPC Normalized	IPC Normalized	IPC Normalized	IPC Normalized	IPC Normalized	IPC Normalized	IPC Normalized	IPC Normalized	IPC Normalized	IPC Normalized	IPC Normalized	IPC Normalized	IPC Normalized	IPC Normalized	IPC Normalized	IPC Normalized	IPC Normalized
[truncated: 47 more columns]
